# Supplementary material for: Risk of yellow fever virus transmission in the Asia-Pacific region
Source: Nat Commun. 2020 Nov 16;11:5801. doi: 10.1038/s41467-020-19625-9 (PMC7669885; doi:10.1038/s41467-020-19625-9)
Supplement: Supplementary file 4 — Supplementary Data 1 [file 41467_2020_19625_MOESM4_ESM.xlsx]

## Sheet: Feuil1
Supplementary Data 1. Infection, dissemination and transmission of YFV by mosquitoes in the Asia-Pacific region.
species	continent	population	country	n° msq	dpi	body	head	saliva	saliva_titer
AA	asia	CAMB	Cambodia	1	14	1	0	0	0
AA	asia	CAMB	Cambodia	2	14	1	1	0	0
AA	asia	CAMB	Cambodia	3	14	0	0	0	0
AA	asia	CAMB	Cambodia	4	14	0	0	0	0
AA	asia	CAMB	Cambodia	5	14	0	0	0	0
AA	asia	CAMB	Cambodia	6	14	1	1	0	0
AA	asia	CAMB	Cambodia	7	14	0	0	0	0
AA	asia	CAMB	Cambodia	8	14	0	0	0	0
AA	asia	CAMB	Cambodia	9	14	0	0	0	0
AA	asia	CAMB	Cambodia	10	14	0	0	0	0
AA	asia	CAMB	Cambodia	11	14	1	0	0	0
AA	asia	CAMB	Cambodia	12	14	1	1	0	0
AA	asia	CAMB	Cambodia	13	14	0	0	0	0
AA	asia	CAMB	Cambodia	14	14	1	1	0	0
AA	asia	CAMB	Cambodia	15	14	1	1	0	0
AA	asia	CAMB	Cambodia	16	14	1	0	0	0
AA	asia	CAMB	Cambodia	17	14	0	0	0	0
AA	asia	CAMB	Cambodia	18	14	1	0	0	0
AA	asia	CAMB	Cambodia	19	14	0	0	0	0
AA	asia	CAMB	Cambodia	20	14	1	1	0	0
AA	asia	CAMB	Cambodia	21	14	0	0	0	0
AA	asia	CAMB	Cambodia	22	14	0	0	0	0
AA	asia	CAMB	Cambodia	23	14	0	0	0	0
AA	asia	CAMB	Cambodia	24	14	0	0	0	0
AA	asia	CAMB	Cambodia	1	21	1	1	1	33
AA	asia	CAMB	Cambodia	2	21	0	0	0	0
AA	asia	CAMB	Cambodia	3	21	1	0	0	0
AA	asia	CAMB	Cambodia	4	21	1	1	1	17
AA	asia	CAMB	Cambodia	5	21	0	0	0	0
AA	asia	CAMB	Cambodia	6	21	1	1	0	0
AA	asia	CAMB	Cambodia	7	21	0	0	0	0
AA	asia	CAMB	Cambodia	8	21	0	0	0	0
AA	asia	CAMB	Cambodia	9	21	0	0	0	0
AA	asia	CAMB	Cambodia	10	21	0	0	0	0
AA	asia	CAMB	Cambodia	11	21	0	0	0	0
AA	asia	CAMB	Cambodia	12	21	1	1	0	0
AA	asia	CAMB	Cambodia	13	21	1	1	0	0
AA	asia	CAMB	Cambodia	14	21	1	1	0	0
AA	asia	CAMB	Cambodia	15	21	0	0	0	0
AA	asia	CAMB	Cambodia	17	21	0	0	0	0
AA	asia	CAMB	Cambodia	18	21	1	1	1	20
AA	asia	CAMB	Cambodia	19	21	0	0	0	0
AA	asia	CAMB	Cambodia	20	21	1	1	0	0
AA	asia	CAMB	Cambodia	21	21	0	0	0	0
AA	asia	CAMB	Cambodia	22	21	0	0	0	0
AA	asia	CAMB	Cambodia	23	21	0	0	0	0
AA	asia	CAMB	Cambodia	24	21	1	1	0	0
AA	asia	VIET	Vietnam	1	14	0	0	0	0
AA	asia	VIET	Vietnam	2	14	0	0	0	0
AA	asia	VIET	Vietnam	3	14	1	0	0	0
AA	asia	VIET	Vietnam	4	14	1	1	0	0
AA	asia	VIET	Vietnam	5	14	1	1	0	0
AA	asia	VIET	Vietnam	6	14	0	0	0	0
AA	asia	VIET	Vietnam	7	14	1	1	0	0
AA	asia	VIET	Vietnam	8	14	0	0	0	0
AA	asia	VIET	Vietnam	9	14	0	0	0	0
AA	asia	VIET	Vietnam	10	14	0	0	0	0
AA	asia	VIET	Vietnam	11	14	0	0	0	0
AA	asia	VIET	Vietnam	12	14	0	0	0	0
AA	asia	VIET	Vietnam	13	14	1	1	0	0
AA	asia	VIET	Vietnam	14	14	1	1	0	0
AA	asia	VIET	Vietnam	15	14	0	0	0	0
AA	asia	VIET	Vietnam	16	14	1	1	0	0
AA	asia	VIET	Vietnam	17	14	1	1	0	0
AA	asia	VIET	Vietnam	18	14	1	0	0	0
AA	asia	VIET	Vietnam	19	14	1	1	0	0
AA	asia	VIET	Vietnam	20	14	1	1	0	0
AA	asia	VIET	Vietnam	21	14	1	0	0	0
AA	asia	VIET	Vietnam	22	14	0	0	0	0
AA	asia	VIET	Vietnam	23	14	1	0	0	0
AA	asia	VIET	Vietnam	24	14	1	1	0	0
AA	asia	VIET	Vietnam	1	21	1	0	0	0
AA	asia	VIET	Vietnam	2	21	1	1	0	0
AA	asia	VIET	Vietnam	3	21	1	1	0	0
AA	asia	VIET	Vietnam	4	21	1	1	0	0
AA	asia	VIET	Vietnam	5	21	0	0	0	0
AA	asia	VIET	Vietnam	6	21	1	1	0	0
AA	asia	VIET	Vietnam	7	21	1	1	0	0
AA	asia	VIET	Vietnam	8	21	0	0	0	0
AA	asia	VIET	Vietnam	9	21	1	0	0	0
AA	asia	VIET	Vietnam	10	21	1	0	0	0
AA	asia	VIET	Vietnam	11	21	0	0	0	0
AA	asia	VIET	Vietnam	12	21	1	0	0	0
AA	asia	VIET	Vietnam	13	21	1	1	0	0
AA	asia	VIET	Vietnam	14	21	1	0	0	0
AA	asia	VIET	Vietnam	15	21	1	1	0	0
AA	asia	VIET	Vietnam	16	21	1	1	0	0
AA	asia	VIET	Vietnam	17	21	0	0	0	0
AA	asia	VIET	Vietnam	18	21	1	0	0	0
AA	asia	VIET	Vietnam	19	21	1	0	0	0
AA	asia	VIET	Vietnam	20	21	0	0	0	0
AA	asia	VIET	Vietnam	21	21	0	0	0	0
AA	asia	VIET	Vietnam	22	21	1	1	0	0
AA	asia	VIET	Vietnam	23	21	1	1	1	5
AA	asia	VIET	Vietnam	24	21	0	0	0	0
AA	asia	TRUNG	Vietnam	1	14	1	1	0	0
AA	asia	TRUNG	Vietnam	2	14	1	0	0	0
AA	asia	TRUNG	Vietnam	3	14	1	1	0	0
AA	asia	TRUNG	Vietnam	4	14	1	1	0	0
AA	asia	TRUNG	Vietnam	5	14	1	1	0	0
AA	asia	TRUNG	Vietnam	6	14	1	1	0	0
AA	asia	TRUNG	Vietnam	7	14	1	1	0	0
AA	asia	TRUNG	Vietnam	8	14	1	1	0	0
AA	asia	TRUNG	Vietnam	9	14	1	1	0	0
AA	asia	TRUNG	Vietnam	10	14	1	1	0	0
AA	asia	TRUNG	Vietnam	11	14	1	0	0	0
AA	asia	TRUNG	Vietnam	12	14	0	0	0	0
AA	asia	TRUNG	Vietnam	13	14	1	1	0	0
AA	asia	TRUNG	Vietnam	14	14	1	0	0	0
AA	asia	TRUNG	Vietnam	15	14	1	0	0	0
AA	asia	TRUNG	Vietnam	16	14	1	1	0	0
AA	asia	TRUNG	Vietnam	17	14	1	1	0	0
AA	asia	TRUNG	Vietnam	18	14	1	1	0	0
AA	asia	TRUNG	Vietnam	19	14	1	0	0	0
AA	asia	TRUNG	Vietnam	20	14	1	1	0	0
AA	asia	TRUNG	Vietnam	21	14	1	1	0	0
AA	asia	TRUNG	Vietnam	22	14	1	0	0	0
AA	asia	TRUNG	Vietnam	23	14	1	1	0	0
AA	asia	TRUNG	Vietnam	24	14	1	1	0	0
AA	asia	TRUNG	Vietnam	1	21	1	1	1	614
AA	asia	TRUNG	Vietnam	2	21	1	1	0	0
AA	asia	TRUNG	Vietnam	3	21	1	0	0	0
AA	asia	TRUNG	Vietnam	4	21	1	1	0	0
AA	asia	TRUNG	Vietnam	5	21	1	1	1	28
AA	asia	TRUNG	Vietnam	6	21	0	0	0	0
AA	asia	TRUNG	Vietnam	7	21	1	1	0	0
AA	asia	TRUNG	Vietnam	8	21	1	1	0	0
AA	asia	TRUNG	Vietnam	9	21	1	1	1	242
AA	asia	TRUNG	Vietnam	10	21	1	1	0	0
AA	asia	TRUNG	Vietnam	11	21	1	1	1	60
AA	asia	TRUNG	Vietnam	12	21	1	1	0	0
AA	asia	TRUNG	Vietnam	13	21	1	1	0	0
AA	asia	TRUNG	Vietnam	14	21	1	1	0	0
AA	asia	TRUNG	Vietnam	15	21	1	1	0	0
AA	asia	TRUNG	Vietnam	16	21	0	0	0	0
AA	asia	TRUNG	Vietnam	17	21	1	1	1	314
AA	asia	TRUNG	Vietnam	18	21	1	1	0	0
AA	asia	TRUNG	Vietnam	19	21	1	1	0	0
AA	asia	TRUNG	Vietnam	20	21	1	1	0	0
AA	asia	TRUNG	Vietnam	21	21	1	0	0	0
AA	asia	TRUNG	Vietnam	22	21	1	1	0	0
AA	asia	TRUNG	Vietnam	23	21	1	1	0	0
AA	asia	TRUNG	Vietnam	24	21	1	1	1	8
AA	asia	BLX	Laos	1	14	1	0	0	0
AA	asia	BLX	Laos	2	14	1	1	0	0
AA	asia	BLX	Laos	3	14	1	1	0	0
AA	asia	BLX	Laos	4	14	1	1	0	0
AA	asia	BLX	Laos	5	14	0	0	0	0
AA	asia	BLX	Laos	6	14	1	1	0	0
AA	asia	BLX	Laos	7	14	1	0	0	0
AA	asia	BLX	Laos	9	14	0	0	0	0
AA	asia	BLX	Laos	10	14	1	1	0	0
AA	asia	BLX	Laos	11	14	1	0	0	0
AA	asia	BLX	Laos	12	14	0	0	0	0
AA	asia	BLX	Laos	13	14	0	0	0	0
AA	asia	BLX	Laos	14	14	1	1	0	0
AA	asia	BLX	Laos	15	14	1	1	0	0
AA	asia	BLX	Laos	17	14	1	0	0	0
AA	asia	BLX	Laos	18	14	1	1	0	0
AA	asia	BLX	Laos	19	14	0	0	0	0
AA	asia	BLX	Laos	20	14	1	0	0	0
AA	asia	BLX	Laos	21	14	1	1	0	0
AA	asia	BLX	Laos	22	14	1	1	0	0
AA	asia	BLX	Laos	23	14	1	0	0	0
AA	asia	BLX	Laos	24	14	1	1	0	0
AA	asia	BLX	Laos	1	21	1	1	0	0
AA	asia	BLX	Laos	2	21	1	1	1	7
AA	asia	BLX	Laos	3	21	1	1	0	0
AA	asia	BLX	Laos	4	21	1	1	0	0
AA	asia	BLX	Laos	5	21	1	1	0	0
AA	asia	BLX	Laos	6	21	1	1	0	0
AA	asia	BLX	Laos	7	21	1	1	1	2
AA	asia	BLX	Laos	8	21	1	1	0	0
AA	asia	BLX	Laos	9	21	1	1	1	42
AA	asia	BLX	Laos	10	21	1	1	0	0
AA	asia	BLX	Laos	11	21	1	1	1	85
AA	asia	BLX	Laos	12	21	1	1	1	10
AA	asia	BLX	Laos	13	21	1	0	0	0
AA	asia	BLX	Laos	14	21	1	1	0	0
AA	asia	BLX	Laos	15	21	1	1	0	0
AA	asia	BLX	Laos	16	21	1	1	1	7
AA	asia	BLX	Laos	17	21	1	0	0	0
AA	asia	BLX	Laos	18	21	1	1	0	0
AA	asia	BLX	Laos	19	21	1	1	1	7
AA	asia	BLX	Laos	20	21	1	1	0	0
AA	asia	BLX	Laos	21	21	1	1	0	0
AA	asia	BLX	Laos	22	21	1	1	0	0
AA	asia	BLX	Laos	23	21	1	1	0	0
AA	asia	BLX	Laos	24	21	1	1	1	57
AA	asia	CSP	Thailand	1	14	1	1	0	0
AA	asia	CSP	Thailand	2	14	1	1	0	0
AA	asia	CSP	Thailand	3	14	1	1	0	0
AA	asia	CSP	Thailand	4	14	1	1	1	157
AA	asia	CSP	Thailand	5	14	1	1	1	57
AA	asia	CSP	Thailand	6	14	1	1	1	300
AA	asia	CSP	Thailand	7	14	1	1	1	85
AA	asia	CSP	Thailand	8	14	1	1	0	0
AA	asia	CSP	Thailand	9	14	1	1	0	0
AA	asia	CSP	Thailand	10	14	1	0	0	0
AA	asia	CSP	Thailand	11	14	1	1	1	142
AA	asia	CSP	Thailand	12	14	1	1	1	78
AA	asia	CSP	Thailand	13	14	1	1	0	0
AA	asia	CSP	Thailand	14	14	1	1	0	0
AA	asia	CSP	Thailand	15	14	1	1	0	0
AA	asia	CSP	Thailand	16	14	1	0	0	0
AA	asia	CSP	Thailand	17	14	1	1	1	157
AA	asia	CSP	Thailand	18	14	1	1	1	14
AA	asia	CSP	Thailand	19	14	1	1	0	0
AA	asia	CSP	Thailand	20	14	1	1	0	0
AA	asia	CSP	Thailand	21	14	1	1	1	4
AA	asia	CSP	Thailand	22	14	1	1	0	0
AA	asia	CSP	Thailand	23	14	0	0	0	0
AA	asia	CSP	Thailand	24	14	1	0	0	0
AA	asia	CSP	Thailand	1	21	1	1	0	0
AA	asia	CSP	Thailand	2	21	1	1	0	0
AA	asia	CSP	Thailand	3	21	1	1	1	18
AA	asia	CSP	Thailand	4	21	1	1	1	4
AA	asia	CSP	Thailand	5	21	1	1	1	100
AA	asia	CSP	Thailand	6	21	1	1	1	28
AA	asia	CSP	Thailand	7	21	1	1	0	0
AA	asia	CSP	Thailand	8	21	1	1	1	242
AA	asia	CSP	Thailand	9	21	1	1	1	385
AA	asia	CSP	Thailand	10	21	1	1	1	40
AA	asia	CSP	Thailand	11	21	1	1	0	0
AA	asia	CSP	Thailand	12	21	1	1	1	28
AA	asia	CSP	Thailand	13	21	1	1	1	200
AA	asia	CSP	Thailand	14	21	1	1	0	0
AA	asia	CSP	Thailand	15	21	1	1	0	0
AA	asia	CSP	Thailand	16	21	1	0	0	0
AA	asia	CSP	Thailand	17	21	1	1	1	82
AA	asia	CSP	Thailand	18	21	1	1	0	0
AA	asia	CSP	Thailand	19	21	1	1	1	22
AA	asia	CSP	Thailand	20	21	1	1	1	357
AA	asia	CSP	Thailand	21	21	1	1	0	0
AA	asia	CSP	Thailand	22	21	1	1	1	270
AA	asia	CSP	Thailand	23	21	1	1	0	0
AA	asia	CSP	Thailand	24	21	1	1	0	0
AA	asia	SING	Singapore	1	14	1	1	0	0
AA	asia	SING	Singapore	2	14	1	1	0	0
AA	asia	SING	Singapore	3	14	1	1	0	0
AA	asia	SING	Singapore	4	14	1	1	0	0
AA	asia	SING	Singapore	5	14	1	1	0	0
AA	asia	SING	Singapore	6	14	1	1	1	400
AA	asia	SING	Singapore	7	14	1	1	1	50
AA	asia	SING	Singapore	8	14	1	1	0	0
AA	asia	SING	Singapore	9	14	1	0	0	0
AA	asia	SING	Singapore	10	14	1	1	0	0
AA	asia	SING	Singapore	11	14	1	1	0	0
AA	asia	SING	Singapore	12	14	0	0	0	0
AA	asia	SING	Singapore	13	14	0	0	0	0
AA	asia	SING	Singapore	14	14	1	1	0	0
AA	asia	SING	Singapore	15	14	1	0	0	0
AA	asia	SING	Singapore	16	14	1	1	0	0
AA	asia	SING	Singapore	17	14	1	1	0	0
AA	asia	SING	Singapore	18	14	1	1	0	0
AA	asia	SING	Singapore	19	14	1	1	0	0
AA	asia	SING	Singapore	20	14	0	0	0	0
AA	asia	SING	Singapore	21	14	1	1	0	0
AA	asia	SING	Singapore	22	14	1	0	0	0
AA	asia	SING	Singapore	23	14	0	0	0	0
AA	asia	SING	Singapore	24	14	1	0	0	0
AA	asia	SING	Singapore	1	21	1	0	0	0
AA	asia	SING	Singapore	2	21	1	0	0	0
AA	asia	SING	Singapore	3	21	1	0	0	0
AA	asia	SING	Singapore	4	21	1	0	0	0
AA	asia	SING	Singapore	5	21	1	0	0	0
AA	asia	SING	Singapore	6	21	1	0	0	0
AA	asia	SING	Singapore	7	21	1	1	1	370
AA	asia	SING	Singapore	8	21	1	1	0	0
AA	asia	SING	Singapore	9	21	1	1	0	0
AA	asia	SING	Singapore	10	21	1	1	0	0
AA	asia	SING	Singapore	11	21	1	0	0	0
AA	asia	SING	Singapore	12	21	1	0	0	0
AA	asia	SING	Singapore	13	21	1	0	0	0
AA	asia	SING	Singapore	14	21	1	1	0	0
AA	asia	SING	Singapore	15	21	1	0	0	0
AA	asia	SING	Singapore	16	21	1	1	0	0
AA	asia	SING	Singapore	17	21	1	1	0	0
AA	asia	SING	Singapore	18	21	1	1	0	0
AA	asia	SING	Singapore	19	21	1	1	0	0
AA	asia	SING	Singapore	20	21	1	1	0	0
AA	asia	SING	Singapore	21	21	1	0	0	0
AA	asia	SING	Singapore	22	21	1	1	0	0
AA	asia	SING	Singapore	23	21	1	1	0	0
AA	asia	SING	Singapore	24	21	1	1	0	0
AA	pacific	NOUMEA	New Caledonia	1	14	1	0	0	0
AA	pacific	NOUMEA	New Caledonia	2	14	1	1	0	0
AA	pacific	NOUMEA	New Caledonia	3	14	1	0	0	0
AA	pacific	NOUMEA	New Caledonia	4	14	1	1	0	0
AA	pacific	NOUMEA	New Caledonia	5	14	1	1	0	0
AA	pacific	NOUMEA	New Caledonia	6	14	1	1	0	0
AA	pacific	NOUMEA	New Caledonia	7	14	1	1	0	0
AA	pacific	NOUMEA	New Caledonia	8	14	1	1	0	0
AA	pacific	NOUMEA	New Caledonia	9	14	1	1	0	0
AA	pacific	NOUMEA	New Caledonia	10	14	1	1	0	0
AA	pacific	NOUMEA	New Caledonia	11	14	1	1	0	0
AA	pacific	NOUMEA	New Caledonia	12	14	1	1	0	0
AA	pacific	NOUMEA	New Caledonia	13	14	1	1	0	0
AA	pacific	NOUMEA	New Caledonia	14	14	1	0	0	0
AA	pacific	NOUMEA	New Caledonia	15	14	1	1	0	0
AA	pacific	NOUMEA	New Caledonia	16	14	1	1	0	0
AA	pacific	NOUMEA	New Caledonia	17	14	1	1	0	0
AA	pacific	NOUMEA	New Caledonia	18	14	1	1	0	0
AA	pacific	NOUMEA	New Caledonia	19	14	1	1	1	64
AA	pacific	NOUMEA	New Caledonia	20	14	1	1	1	5
AA	pacific	NOUMEA	New Caledonia	21	14	0	0	0	0
AA	pacific	NOUMEA	New Caledonia	22	14	1	1	0	0
AA	pacific	NOUMEA	New Caledonia	23	14	1	1	0	0
AA	pacific	NOUMEA	New Caledonia	24	14	1	1	1	67
AA	pacific	NOUMEA	New Caledonia	2	21	1	1	0	0
AA	pacific	NOUMEA	New Caledonia	3	21	1	1	0	0
AA	pacific	NOUMEA	New Caledonia	4	21	1	1	0	0
AA	pacific	NOUMEA	New Caledonia	5	21	1	1	0	0
AA	pacific	NOUMEA	New Caledonia	6	21	1	0	0	0
AA	pacific	NOUMEA	New Caledonia	7	21	1	1	0	0
AA	pacific	NOUMEA	New Caledonia	8	21	1	0	0	0
AA	pacific	NOUMEA	New Caledonia	9	21	1	0	0	0
AA	pacific	NOUMEA	New Caledonia	10	21	1	1	0	0
AA	pacific	NOUMEA	New Caledonia	11	21	1	0	0	0
AA	pacific	NOUMEA	New Caledonia	12	21	1	1	0	0
AA	pacific	NOUMEA	New Caledonia	14	21	1	0	0	0
AA	pacific	NOUMEA	New Caledonia	15	21	1	1	1	20
AA	pacific	NOUMEA	New Caledonia	16	21	1	1	0	0
AA	pacific	NOUMEA	New Caledonia	17	21	1	1	1	50
AA	pacific	NOUMEA	New Caledonia	18	21	1	1	0	0
AA	pacific	NOUMEA	New Caledonia	19	21	1	1	0	0
AA	pacific	NOUMEA	New Caledonia	20	21	1	1	0	0
AA	pacific	NOUMEA	New Caledonia	21	21	1	1	1	633
AA	pacific	NOUMEA	New Caledonia	23	21	1	1	0	0
AA	pacific	NOUMEA	New Caledonia	24	21	1	1	1	183
AA	pacific	PAEA	Tahiti	1	14	1	1	0	0
AA	pacific	PAEA	Tahiti	2	14	0	0	0	0
AA	pacific	PAEA	Tahiti	3	14	0	0	0	0
AA	pacific	PAEA	Tahiti	4	14	1	1	0	0
AA	pacific	PAEA	Tahiti	5	14	1	1	0	0
AA	pacific	PAEA	Tahiti	6	14	0	0	0	0
AA	pacific	PAEA	Tahiti	7	14	1	1	0	0
AA	pacific	PAEA	Tahiti	8	14	0	0	0	0
AA	pacific	PAEA	Tahiti	9	14	1	1	0	0
AA	pacific	PAEA	Tahiti	10	14	0	0	0	0
AA	pacific	PAEA	Tahiti	11	14	1	0	0	0
AA	pacific	PAEA	Tahiti	12	14	1	0	0	0
AA	pacific	PAEA	Tahiti	13	14	1	0	0	0
AA	pacific	PAEA	Tahiti	14	14	1	0	0	0
AA	pacific	PAEA	Tahiti	15	14	1	0	0	0
AA	pacific	PAEA	Tahiti	16	14	1	1	0	0
AA	pacific	PAEA	Tahiti	17	14	1	1	0	0
AA	pacific	PAEA	Tahiti	18	14	1	0	0	0
AA	pacific	PAEA	Tahiti	19	14	1	1	0	0
AA	pacific	PAEA	Tahiti	20	14	1	1	0	0
AA	pacific	PAEA	Tahiti	21	14	1	1	0	0
AA	pacific	PAEA	Tahiti	22	14	0	0	0	0
AA	pacific	PAEA	Tahiti	23	14	0	0	0	0
AA	pacific	PAEA	Tahiti	24	14	1	0	0	0
AA	pacific	PAEA	Tahiti	1	21	1	1	0	0
AA	pacific	PAEA	Tahiti	2	21	0	0	0	0
AA	pacific	PAEA	Tahiti	3	21	0	0	0	0
AA	pacific	PAEA	Tahiti	4	21	1	1	1	190
AA	pacific	PAEA	Tahiti	5	21	0	0	0	0
AA	pacific	PAEA	Tahiti	6	21	1	1	0	0
AA	pacific	PAEA	Tahiti	7	21	1	1	0	0
AA	pacific	PAEA	Tahiti	8	21	1	1	0	0
AA	pacific	PAEA	Tahiti	9	21	1	1	0	0
AA	pacific	PAEA	Tahiti	10	21	0	0	0	0
AA	pacific	PAEA	Tahiti	11	21	0	0	0	0
AA	pacific	PAEA	Tahiti	12	21	1	1	1	30
AA	pacific	PAEA	Tahiti	13	21	0	0	0	0
AA	pacific	PAEA	Tahiti	14	21	0	0	0	0
AA	pacific	PAEA	Tahiti	15	21	0	0	0	0
AA	pacific	PAEA	Tahiti	16	21	1	1	1	40
AA	pacific	PAEA	Tahiti	17	21	1	1	0	0
AA	pacific	PAEA	Tahiti	18	21	0	0	0	0
AA	pacific	PAEA	Tahiti	19	21	1	1	1	19000
AA	pacific	PAEA	Tahiti	20	21	0	0	0	0
AA	pacific	PAEA	Tahiti	21	21	1	1	0	0
AA	pacific	PAEA	Tahiti	22	21	0	0	0	0
AA	pacific	PAEA	Tahiti	23	21	1	0	0	0
AA	pacific	PAEA	Tahiti	24	21	0	0	0	0
AA	asia	FENG	Taiwan	1	14	0	0	0	0
AA	asia	FENG	Taiwan	2	14	1	1	0	0
AA	asia	FENG	Taiwan	3	14	1	1	1	1000
AA	asia	FENG	Taiwan	4	14	0	0	0	0
AA	asia	FENG	Taiwan	5	14	0	0	0	0
AA	asia	FENG	Taiwan	6	14	0	0	0	0
AA	asia	FENG	Taiwan	7	14	1	1	0	0
AA	asia	FENG	Taiwan	8	14	0	0	0	0
AA	asia	FENG	Taiwan	9	14	0	0	0	0
AA	asia	FENG	Taiwan	10	14	0	0	0	0
AA	asia	FENG	Taiwan	11	14	1	0	0	0
AA	asia	FENG	Taiwan	12	14	1	0	0	0
AA	asia	FENG	Taiwan	13	14	1	1	0	0
AA	asia	FENG	Taiwan	14	14	1	0	0	0
AA	asia	FENG	Taiwan	15	14	1	1	0	0
AA	asia	FENG	Taiwan	16	14	1	0	0	0
AA	asia	FENG	Taiwan	17	14	0	0	0	0
AA	asia	FENG	Taiwan	18	14	1	0	0	0
AA	asia	FENG	Taiwan	19	14	1	0	0	0
AA	asia	FENG	Taiwan	20	14	1	1	0	0
AA	asia	FENG	Taiwan	21	14	1	0	0	0
AA	asia	FENG	Taiwan	22	14	1	0	0	0
AA	asia	FENG	Taiwan	23	14	0	0	0	0
AA	asia	FENG	Taiwan	24	14	0	0	0	0
AA	asia	FENG	Taiwan	1	21	1	1	1	10
AA	asia	FENG	Taiwan	2	21	1	1	1	4000
AA	asia	FENG	Taiwan	3	21	1	1	0	0
AA	asia	FENG	Taiwan	4	21	1	1	0	0
AA	asia	FENG	Taiwan	5	21	1	1	0	0
AA	asia	FENG	Taiwan	6	21	1	1	0	0
AA	asia	FENG	Taiwan	7	21	1	0	0	0
AA	asia	FENG	Taiwan	8	21	0	0	0	0
AA	asia	FENG	Taiwan	9	21	0	0	0	0
AA	asia	FENG	Taiwan	10	21	0	0	0	0
AA	asia	FENG	Taiwan	11	21	0	0	0	0
AA	asia	FENG	Taiwan	12	21	1	1	1	40
AA	asia	FENG	Taiwan	13	21	1	1	0	0
AA	asia	FENG	Taiwan	14	21	0	0	0	0
AA	asia	FENG	Taiwan	15	21	1	1	0	0
AA	asia	FENG	Taiwan	16	21	1	1	0	0
AA	asia	FENG	Taiwan	17	21	0	0	0	0
AA	asia	FENG	Taiwan	18	21	1	1	1	60
AA	asia	FENG	Taiwan	19	21	1	1	0	0
AA	asia	FENG	Taiwan	20	21	1	1	0	0
AA	asia	FENG	Taiwan	21	21	1	1	0	0
AA	asia	FENG	Taiwan	22	21	1	0	0	0
AA	asia	FENG	Taiwan	23	21	0	0	0	0
AA	asia	FENG	Taiwan	24	21	0	0	0	0
AA	asia	NANZI	Taiwan	1	14	1	1	0	0
AA	asia	NANZI	Taiwan	2	14	0	0	0	0
AA	asia	NANZI	Taiwan	3	14	1	1	0	0
AA	asia	NANZI	Taiwan	4	14	1	1	0	0
AA	asia	NANZI	Taiwan	5	14	0	0	0	0
AA	asia	NANZI	Taiwan	6	14	1	1	0	0
AA	asia	NANZI	Taiwan	7	14	0	0	0	0
AA	asia	NANZI	Taiwan	8	14	1	1	0	0
AA	asia	NANZI	Taiwan	9	14	0	0	0	0
AA	asia	NANZI	Taiwan	10	14	1	0	0	0
AA	asia	NANZI	Taiwan	11	14	1	0	0	0
AA	asia	NANZI	Taiwan	12	14	1	0	0	0
AA	asia	NANZI	Taiwan	13	14	0	0	0	0
AA	asia	NANZI	Taiwan	14	14	1	1	0	0
AA	asia	NANZI	Taiwan	15	14	1	0	0	0
AA	asia	NANZI	Taiwan	16	14	1	1	0	0
AA	asia	NANZI	Taiwan	17	14	1	1	0	0
AA	asia	NANZI	Taiwan	18	14	1	1	0	0
AA	asia	NANZI	Taiwan	19	14	1	1	0	0
AA	asia	NANZI	Taiwan	20	14	1	0	0	0
AA	asia	NANZI	Taiwan	21	14	1	0	0	0
AA	asia	NANZI	Taiwan	22	14	0	0	0	0
AA	asia	NANZI	Taiwan	23	14	0	0	0	0
AA	asia	NANZI	Taiwan	24	14	1	0	0	0
AA	asia	NANZI	Taiwan	1	21	1	0	0	0
AA	asia	NANZI	Taiwan	2	21	1	0	0	0
AA	asia	NANZI	Taiwan	3	21	1	1	1	150
AA	asia	NANZI	Taiwan	4	21	0	0	0	0
AA	asia	NANZI	Taiwan	5	21	1	0	0	0
AA	asia	NANZI	Taiwan	6	21	1	1	0	0
AA	asia	NANZI	Taiwan	7	21	1	1	1	60
AA	asia	NANZI	Taiwan	8	21	1	1	1	10
AA	asia	NANZI	Taiwan	9	21	1	0	0	0
AA	asia	NANZI	Taiwan	10	21	1	0	0	0
AA	asia	NANZI	Taiwan	11	21	1	0	0	0
AA	asia	NANZI	Taiwan	12	21	1	1	0	0
AA	asia	NANZI	Taiwan	13	21	1	1	1	23000
AA	asia	NANZI	Taiwan	14	21	1	0	0	0
AA	asia	NANZI	Taiwan	15	21	1	1	0	0
AA	asia	NANZI	Taiwan	16	21	1	1	1	500
AA	asia	NANZI	Taiwan	17	21	1	0	0	0
AA	asia	NANZI	Taiwan	18	21	0	0	0	0
AA	asia	NANZI	Taiwan	19	21	1	1	0	0
AA	asia	NANZI	Taiwan	20	21	1	0	0	0
AA	asia	NANZI	Taiwan	21	21	0	0	0	0
AA	asia	NANZI	Taiwan	22	21	1	0	0	0
AA	asia	NANZI	Taiwan	23	21	1	0	0	0
AA	asia	NANZI	Taiwan	24	21	1	1	0	0
AA	asia	ANNAN	Taiwan	1	14	1	0	0	0
AA	asia	ANNAN	Taiwan	2	14	1	1	0	0
AA	asia	ANNAN	Taiwan	3	14	1	1	1	10
AA	asia	ANNAN	Taiwan	4	14	1	0	0	0
AA	asia	ANNAN	Taiwan	5	14	1	1	0	0
AA	asia	ANNAN	Taiwan	6	14	1	1	1	110
AA	asia	ANNAN	Taiwan	7	14	1	0	0	0
AA	asia	ANNAN	Taiwan	8	14	1	1	0	0
AA	asia	ANNAN	Taiwan	9	14	0	0	0	0
AA	asia	ANNAN	Taiwan	10	14	1	1	1	360
AA	asia	ANNAN	Taiwan	11	14	1	0	0	0
AA	asia	ANNAN	Taiwan	12	14	0	0	0	0
AA	asia	ANNAN	Taiwan	13	14	1	0	0	0
AA	asia	ANNAN	Taiwan	14	14	1	0	0	0
AA	asia	ANNAN	Taiwan	15	14	1	1	0	0
AA	asia	ANNAN	Taiwan	16	14	1	0	0	0
AA	asia	ANNAN	Taiwan	17	14	1	1	0	0
AA	asia	ANNAN	Taiwan	18	14	1	1	0	0
AA	asia	ANNAN	Taiwan	19	14	1	1	1	110
AA	asia	ANNAN	Taiwan	20	14	1	0	0	0
AA	asia	ANNAN	Taiwan	1	21	1	1	0	0
AA	asia	ANNAN	Taiwan	2	21	1	0	0	0
AA	asia	ANNAN	Taiwan	3	21	1	1	0	0
AA	asia	ANNAN	Taiwan	4	21	1	0	0	0
AA	asia	ANNAN	Taiwan	5	21	1	0	0	0
AA	asia	ANNAN	Taiwan	6	21	1	1	0	0
AA	asia	ANNAN	Taiwan	7	21	1	0	0	0
AA	asia	ANNAN	Taiwan	8	21	1	1	1	1400
AA	asia	ANNAN	Taiwan	9	21	1	0	0	0
AA	asia	ANNAN	Taiwan	10	21	1	1	1	1100
AA	asia	ANNAN	Taiwan	11	21	1	1	1	2000
AA	asia	ANNAN	Taiwan	12	21	1	1	0	0
AA	asia	ANNAN	Taiwan	13	21	1	1	0	0
AA	asia	ANNAN	Taiwan	14	21	1	1	0	0
AA	asia	ANNAN	Taiwan	15	21	1	1	0	0
AA	asia	ANNAN	Taiwan	16	21	1	1	0	0
AA	asia	ANNAN	Taiwan	17	21	1	1	0	0
AA	asia	ANNAN	Taiwan	18	21	1	1	0	0
AA	asia	ANNAN	Taiwan	19	21	1	0	0	0
AA	asia	ANNAN	Taiwan	20	21	0	0	0	0
AA	asia	ANNAN	Taiwan	21	21	1	0	0	0
AA	asia	ANNAN	Taiwan	22	21	1	0	0	0
AA	asia	ANNAN	Taiwan	23	21	0	0	0	0
AA	asia	ANNAN	Taiwan	24	21	0	0	0	0
AA	asia	TAINAN	Taiwan	1	14	1	0	0	0
AA	asia	TAINAN	Taiwan	2	14	1	1	0	0
AA	asia	TAINAN	Taiwan	3	14	1	0	0	0
AA	asia	TAINAN	Taiwan	4	14	1	1	0	0
AA	asia	TAINAN	Taiwan	5	14	1	0	0	0
AA	asia	TAINAN	Taiwan	6	14	1	1	0	0
AA	asia	TAINAN	Taiwan	7	14	1	0	0	0
AA	asia	TAINAN	Taiwan	8	14	1	0	0	0
AA	asia	TAINAN	Taiwan	9	14	1	0	0	0
AA	asia	TAINAN	Taiwan	10	14	1	1	0	0
AA	asia	TAINAN	Taiwan	11	14	1	0	0	0
AA	asia	TAINAN	Taiwan	12	14	1	1	0	0
AA	asia	TAINAN	Taiwan	13	14	1	1	0	0
AA	asia	TAINAN	Taiwan	14	14	1	0	0	0
AA	asia	TAINAN	Taiwan	15	14	1	1	0	0
AA	asia	TAINAN	Taiwan	16	14	1	1	0	0
AA	asia	TAINAN	Taiwan	17	14	1	0	0	0
AA	asia	TAINAN	Taiwan	18	14	0	0	0	0
AA	asia	TAINAN	Taiwan	19	14	1	1	0	0
AA	asia	TAINAN	Taiwan	20	14	1	1	0	0
AA	asia	TAINAN	Taiwan	21	14	1	1	0	0
AA	asia	TAINAN	Taiwan	22	14	1	1	0	0
AA	asia	TAINAN	Taiwan	23	14	1	0	0	0
AA	asia	TAINAN	Taiwan	24	14	1	0	0	0
AA	asia	TAINAN	Taiwan	1	21	0	0	0	0
AA	asia	TAINAN	Taiwan	2	21	1	0	0	0
AA	asia	TAINAN	Taiwan	3	21	1	1	0	0
AA	asia	TAINAN	Taiwan	4	21	1	1	0	0
AA	asia	TAINAN	Taiwan	5	21	0	0	0	0
AA	asia	TAINAN	Taiwan	6	21	1	0	0	0
AA	asia	TAINAN	Taiwan	7	21	1	1	0	0
AA	asia	TAINAN	Taiwan	8	21	1	0	0	0
AA	asia	TAINAN	Taiwan	9	21	1	1	0	0
AA	asia	TAINAN	Taiwan	10	21	1	1	0	0
AA	asia	TAINAN	Taiwan	11	21	1	0	0	0
AA	asia	TAINAN	Taiwan	12	21	1	1	0	0
AA	asia	TAINAN	Taiwan	13	21	1	0	0	0
AA	asia	TAINAN	Taiwan	14	21	1	0	0	0
AA	asia	TAINAN	Taiwan	15	21	1	1	0	0
AA	asia	TAINAN	Taiwan	16	21	1	1	0	0
AA	asia	TAINAN	Taiwan	17	21	1	1	1	10
AA	asia	TAINAN	Taiwan	18	21	1	1	0	0
AA	asia	TAINAN	Taiwan	19	21	1	1	0	0
AA	asia	TAINAN	Taiwan	20	21	1	1	1	20
AA	asia	TAINAN	Taiwan	21	21	1	1	1	1000
AA	asia	TAINAN	Taiwan	22	21	1	1	1	200
AA	asia	TAINAN	Taiwan	23	21	0	0	0	0
AA	asia	TAINAN	Taiwan	24	21	1	1	0	0
AL	asia	YYG	Japan	1	14	0	0	0	0
AL	asia	YYG	Japan	2	14	1	0	0	0
AL	asia	YYG	Japan	3	14	1	0	0	0
AL	asia	YYG	Japan	4	14	0	0	0	0
AL	asia	YYG	Japan	5	14	0	0	0	0
AL	asia	YYG	Japan	6	14	0	0	0	0
AL	asia	YYG	Japan	7	14	0	0	0	0
AL	asia	YYG	Japan	8	14	0	0	0	0
AL	asia	YYG	Japan	9	14	0	0	0	0
AL	asia	YYG	Japan	10	14	0	0	0	0
AL	asia	YYG	Japan	11	14	0	0	0	0
AL	asia	YYG	Japan	12	14	0	0	0	0
AL	asia	YYG	Japan	13	14	0	0	0	0
AL	asia	YYG	Japan	14	14	1	1	0	0
AL	asia	YYG	Japan	15	14	0	0	0	0
AL	asia	YYG	Japan	16	14	0	0	0	0
AL	asia	YYG	Japan	17	14	0	0	0	0
AL	asia	YYG	Japan	18	14	0	0	0	0
AL	asia	YYG	Japan	19	14	0	0	0	0
AL	asia	YYG	Japan	20	14	0	0	0	0
AL	asia	YYG	Japan	21	14	0	0	0	0
AL	asia	YYG	Japan	22	14	0	0	0	0
AL	asia	YYG	Japan	23	14	0	0	0	0
AL	asia	YYG	Japan	24	14	0	0	0	0
AL	asia	YYG	Japan	1	21	0	0	0	0
AL	asia	YYG	Japan	2	21	0	0	0	0
AL	asia	YYG	Japan	3	21	0	0	0	0
AL	asia	YYG	Japan	4	21	0	0	0	0
AL	asia	YYG	Japan	5	21	0	0	0	0
AL	asia	YYG	Japan	6	21	0	0	0	0
AL	asia	YYG	Japan	7	21	0	0	0	0
AL	asia	YYG	Japan	8	21	0	0	0	0
AL	asia	YYG	Japan	9	21	0	0	0	0
AL	asia	YYG	Japan	10	21	1	1	0	0
AL	asia	YYG	Japan	11	21	1	1	0	0
AL	asia	YYG	Japan	12	21	1	0	0	0
AL	asia	YYG	Japan	13	21	0	0	0	0
AL	asia	YYG	Japan	14	21	1	0	0	0
AL	asia	YYG	Japan	15	21	0	0	0	0
AL	asia	YYG	Japan	16	21	0	0	0	0
AL	asia	YYG	Japan	17	21	0	0	0	0
AL	asia	YYG	Japan	18	21	0	0	0	0
AL	asia	YYG	Japan	19	21	0	0	0	0
AL	asia	YYG	Japan	20	21	0	0	0	0
AL	asia	YYG	Japan	21	21	0	0	0	0
AL	asia	YYG	Japan	22	21	0	0	0	0
AL	asia	YYG	Japan	23	21	0	0	0	0
AL	asia	YYG	Japan	24	21	0	0	0	0
AL	asia	LINGYA	Taiwan	1	14	0	0	0	0
AL	asia	LINGYA	Taiwan	2	14	0	0	0	0
AL	asia	LINGYA	Taiwan	3	14	0	0	0	0
AL	asia	LINGYA	Taiwan	4	14	1	1	0	0
AL	asia	LINGYA	Taiwan	5	14	0	0	0	0
AL	asia	LINGYA	Taiwan	6	14	0	0	0	0
AL	asia	LINGYA	Taiwan	7	14	1	1	0	0
AL	asia	LINGYA	Taiwan	8	14	0	0	0	0
AL	asia	LINGYA	Taiwan	9	14	0	0	0	0
AL	asia	LINGYA	Taiwan	10	14	0	0	0	0
AL	asia	LINGYA	Taiwan	11	14	0	0	0	0
AL	asia	LINGYA	Taiwan	12	14	1	1	0	0
AL	asia	LINGYA	Taiwan	13	14	0	0	0	0
AL	asia	LINGYA	Taiwan	14	14	0	0	0	0
AL	asia	LINGYA	Taiwan	15	14	1	0	0	0
AL	asia	LINGYA	Taiwan	16	14	1	1	0	0
AL	asia	LINGYA	Taiwan	17	14	0	0	0	0
AL	asia	LINGYA	Taiwan	18	14	0	0	0	0
AL	asia	LINGYA	Taiwan	19	14	0	0	0	0
AL	asia	LINGYA	Taiwan	20	14	1	1	0	0
AL	asia	LINGYA	Taiwan	21	14	0	0	0	0
AL	asia	LINGYA	Taiwan	22	14	0	0	0	0
AL	asia	LINGYA	Taiwan	23	14	0	0	0	0
AL	asia	LINGYA	Taiwan	24	14	1	1	0	0
AL	asia	LINGYA	Taiwan	1	21	0	0	0	0
AL	asia	LINGYA	Taiwan	2	21	0	0	0	0
AL	asia	LINGYA	Taiwan	3	21	0	0	0	0
AL	asia	LINGYA	Taiwan	4	21	1	1	1	133
AL	asia	LINGYA	Taiwan	5	21	0	0	0	0
AL	asia	LINGYA	Taiwan	6	21	0	0	0	0
AL	asia	LINGYA	Taiwan	7	21	0	0	0	0
AL	asia	LINGYA	Taiwan	8	21	0	0	0	0
AL	asia	LINGYA	Taiwan	9	21	0	0	0	0
AL	asia	LINGYA	Taiwan	10	21	0	0	0	0
AL	asia	LINGYA	Taiwan	11	21	0	0	0	0
AL	asia	LINGYA	Taiwan	12	21	0	0	0	0
AL	asia	LINGYA	Taiwan	13	21	0	0	0	0
AL	asia	LINGYA	Taiwan	14	21	0	0	0	0
AL	asia	LINGYA	Taiwan	15	21	0	0	0	0
AL	asia	LINGYA	Taiwan	16	21	0	0	0	0
AL	asia	LINGYA	Taiwan	17	21	0	0	0	0
AL	asia	LINGYA	Taiwan	18	21	0	0	0	0
AL	asia	LINGYA	Taiwan	19	21	0	0	0	0
AL	asia	LINGYA	Taiwan	20	21	0	0	0	0
AL	asia	LINGYA	Taiwan	21	21	1	1	1	167
AL	asia	LINGYA	Taiwan	22	21	1	1	0	0
AL	asia	LINGYA	Taiwan	23	21	0	0	0	0
AL	asia	LINGYA	Taiwan	24	21	0	0	0	0
AL	asia	FOSHAN	China	1	14	1	1	0	0
AL	asia	FOSHAN	China	2	14	0	0	0	0
AL	asia	FOSHAN	China	3	14	1	1	0	0
AL	asia	FOSHAN	China	4	14	0	0	0	0
AL	asia	FOSHAN	China	5	14	1	0	0	0
AL	asia	FOSHAN	China	6	14	0	0	0	0
AL	asia	FOSHAN	China	7	14	0	0	0	0
AL	asia	FOSHAN	China	8	14	1	1	0	0
AL	asia	FOSHAN	China	9	14	1	1	0	0
AL	asia	FOSHAN	China	10	14	1	1	1	83
AL	asia	FOSHAN	China	11	14	1	0	0	0
AL	asia	FOSHAN	China	12	14	1	1	0	0
AL	asia	FOSHAN	China	13	14	0	0	0	0
AL	asia	FOSHAN	China	14	14	0	0	0	0
AL	asia	FOSHAN	China	15	14	0	0	0	0
AL	asia	FOSHAN	China	16	14	1	1	1	18
AL	asia	FOSHAN	China	17	14	1	1	0	0
AL	asia	FOSHAN	China	18	14	0	0	0	0
AL	asia	FOSHAN	China	19	14	1	0	0	0
AL	asia	FOSHAN	China	20	14	0	0	0	0
AL	asia	FOSHAN	China	21	14	1	1	0	0
AL	asia	FOSHAN	China	22	14	1	0	0	0
AL	asia	FOSHAN	China	23	14	1	0	0	0
AL	asia	FOSHAN	China	24	14	1	0	0	0
AL	asia	FOSHAN	China	1	21	1	0	0	0
AL	asia	FOSHAN	China	2	21	1	1	0	0
AL	asia	FOSHAN	China	3	21	1	0	0	0
AL	asia	FOSHAN	China	4	21	1	0	0	0
AL	asia	FOSHAN	China	5	21	1	0	0	0
AL	asia	FOSHAN	China	6	21	0	0	0	0
AL	asia	FOSHAN	China	7	21	1	1	0	0
AL	asia	FOSHAN	China	8	21	0	0	0	0
AL	asia	FOSHAN	China	9	21	1	0	0	0
AL	asia	FOSHAN	China	10	21	1	0	0	0
AL	asia	FOSHAN	China	11	21	0	0	0	0
AL	asia	FOSHAN	China	12	21	0	0	0	0
AL	asia	FOSHAN	China	13	21	1	0	0	0
AL	asia	FOSHAN	China	14	21	0	0	0	0
AL	asia	FOSHAN	China	15	21	1	1	0	0
AL	asia	FOSHAN	China	16	21	0	0	0	0
AL	asia	FOSHAN	China	17	21	1	0	0	0
AL	asia	FOSHAN	China	18	21	1	0	0	0
AL	asia	FOSHAN	China	19	21	1	1	0	0
AL	asia	FOSHAN	China	20	21	0	0	0	0
AL	asia	FOSHAN	China	21	21	0	0	0	0
AL	asia	FOSHAN	China	22	21	0	0	0	0
AL	asia	FOSHAN	China	23	21	0	0	0	0
AL	asia	FOSHAN	China	24	21	0	0	0	0
AL	asia	PMNI	Brazil	2	14	0	0	0	0
AL	asia	PMNI	Brazil	3	14	1	0	0	0
AL	asia	PMNI	Brazil	4	14	0	0	0	0
AL	asia	PMNI	Brazil	5	14	0	0	0	0
AL	asia	PMNI	Brazil	6	14	1	0	0	0
AL	asia	PMNI	Brazil	7	14	0	0	0	0
AL	asia	PMNI	Brazil	8	14	0	0	0	0
AL	asia	PMNI	Brazil	9	14	0	0	0	0
AL	asia	PMNI	Brazil	10	14	1	1	0	0
AL	asia	PMNI	Brazil	11	14	0	0	0	0
AL	asia	PMNI	Brazil	12	14	1	0	0	0
AL	asia	PMNI	Brazil	13	14	1	1	0	0
AL	asia	PMNI	Brazil	14	14	0	0	0	0
AL	asia	PMNI	Brazil	15	14	0	0	0	0
AL	asia	PMNI	Brazil	16	14	0	0	0	0
AL	asia	PMNI	Brazil	17	14	0	0	0	0
AL	asia	PMNI	Brazil	18	14	1	1	0	0
AL	asia	PMNI	Brazil	19	14	0	0	0	0
AL	asia	PMNI	Brazil	20	14	1	1	0	0
AL	asia	PMNI	Brazil	21	14	0	0	0	0
AL	asia	PMNI	Brazil	22	14	1	0	0	0
AL	asia	PMNI	Brazil	23	14	0	0	0	0
AL	asia	PMNI	Brazil	24	14	1	0	0	0
AL	asia	PMNI	Brazil	1	21	0	0	0	0
AL	asia	PMNI	Brazil	2	21	1	1	0	0
AL	asia	PMNI	Brazil	3	21	0	0	0	0
AL	asia	PMNI	Brazil	4	21	0	0	0	0
AL	asia	PMNI	Brazil	5	21	0	0	0	0
AL	asia	PMNI	Brazil	6	21	0	0	0	0
AL	asia	PMNI	Brazil	7	21	1	0	0	0
AL	asia	PMNI	Brazil	8	21	0	0	0	0
AL	asia	PMNI	Brazil	9	21	0	0	0	0
AL	asia	PMNI	Brazil	10	21	1	0	0	0
AL	asia	PMNI	Brazil	11	21	1	1	0	0
AL	asia	PMNI	Brazil	12	21	0	0	0	0
AL	asia	PMNI	Brazil	13	21	0	0	0	0
AL	asia	PMNI	Brazil	14	21	0	0	0	0
AL	asia	PMNI	Brazil	15	21	0	0	0	0
AL	asia	PMNI	Brazil	16	21	1	0	0	0
AL	asia	PMNI	Brazil	17	21	1	0	0	0
AL	asia	PMNI	Brazil	18	21	0	0	0	0
AL	asia	PMNI	Brazil	19	21	0	0	0	0
AL	asia	PMNI	Brazil	20	21	1	0	0	0
AL	asia	PMNI	Brazil	21	21	0	0	0	0
AL	asia	PMNI	Brazil	22	21	0	0	0	0
AL	asia	PMNI	Brazil	23	21	0	0	0	0
AL	asia	PMNI	Brazil	24	21	1	0	0	0
AL	asia	XKH	Laos	1	14	0	0	0	0
AL	asia	XKH	Laos	2	14	1	0	0	0
AL	asia	XKH	Laos	3	14	0	0	0	0
AL	asia	XKH	Laos	4	14	0	0	0	0
AL	asia	XKH	Laos	5	14	0	0	0	0
AL	asia	XKH	Laos	6	14	0	0	0	0
AL	asia	XKH	Laos	7	14	0	0	0	0
AL	asia	XKH	Laos	8	14	0	0	0	0
AL	asia	XKH	Laos	9	14	0	0	0	0
AL	asia	XKH	Laos	10	14	0	0	0	0
AL	asia	XKH	Laos	11	14	0	0	0	0
AL	asia	XKH	Laos	12	14	0	0	0	0
AL	asia	XKH	Laos	13	14	0	0	0	0
AL	asia	XKH	Laos	14	14	0	0	0	0
AL	asia	XKH	Laos	15	14	0	0	0	0
AL	asia	XKH	Laos	16	14	0	0	0	0
AL	asia	XKH	Laos	17	14	0	0	0	0
AL	asia	XKH	Laos	18	14	0	0	0	0
AL	asia	XKH	Laos	19	14	0	0	0	0
AL	asia	XKH	Laos	20	14	0	0	0	0
AL	asia	XKH	Laos	21	14	0	0	0	0
AL	asia	XKH	Laos	22	14	0	0	0	0
AL	asia	XKH	Laos	23	14	1	1	0	0
AL	asia	XKH	Laos	24	14	0	0	0	0
AL	asia	XKH	Laos	1	21	1	0	0	0
AL	asia	XKH	Laos	2	21	0	0	0	0
AL	asia	XKH	Laos	3	21	0	0	0	0
AL	asia	XKH	Laos	4	21	0	0	0	0
AL	asia	XKH	Laos	5	21	1	0	0	0
AL	asia	XKH	Laos	6	21	0	0	0	0
AL	asia	XKH	Laos	7	21	1	0	0	0
AL	asia	XKH	Laos	8	21	1	0	0	0
AL	asia	XKH	Laos	9	21	0	0	0	0
AL	asia	XKH	Laos	10	21	0	0	0	0
AL	asia	XKH	Laos	11	21	0	0	0	0
AL	asia	XKH	Laos	12	21	0	0	0	0
AL	asia	XKH	Laos	13	21	1	0	0	0
AL	asia	XKH	Laos	14	21	0	0	0	0
AL	asia	XKH	Laos	15	21	0	0	0	0
AL	asia	XKH	Laos	16	21	1	0	0	0
AL	asia	XKH	Laos	17	21	0	0	0	0
AL	asia	XKH	Laos	18	21	0	0	0	0
AL	asia	XKH	Laos	19	21	0	0	0	0
AL	asia	XKH	Laos	20	21	0	0	0	0
AL	asia	XKH	Laos	21	21	0	0	0	0
AL	asia	XKH	Laos	22	21	0	0	0	0
AL	asia	XKH	Laos	23	21	1	0	0	0
AL	asia	XKH	Laos	24	21	0	0	0	0
AL	asia	THAI	Thailand	1	14	0	0	0	0
AL	asia	THAI	Thailand	2	14	0	0	0	0
AL	asia	THAI	Thailand	3	14	0	0	0	0
AL	asia	THAI	Thailand	4	14	0	0	0	0
AL	asia	THAI	Thailand	5	14	0	0	0	0
AL	asia	THAI	Thailand	6	14	0	0	0	0
AL	asia	THAI	Thailand	7	14	0	0	0	0
AL	asia	THAI	Thailand	8	14	0	0	0	0
AL	asia	THAI	Thailand	9	14	1	0	0	0
AL	asia	THAI	Thailand	10	14	0	0	0	0
AL	asia	THAI	Thailand	11	14	0	0	0	0
AL	asia	THAI	Thailand	12	14	0	0	0	0
AL	asia	THAI	Thailand	13	14	0	0	0	0
AL	asia	THAI	Thailand	14	14	0	0	0	0
AL	asia	THAI	Thailand	15	14	0	0	0	0
AL	asia	THAI	Thailand	16	14	0	0	0	0
AL	asia	THAI	Thailand	17	14	0	0	0	0
AL	asia	THAI	Thailand	18	14	0	0	0	0
AL	asia	THAI	Thailand	19	14	0	0	0	0
AL	asia	THAI	Thailand	20	14	0	0	0	0
AL	asia	THAI	Thailand	21	14	0	0	0	0
AL	asia	THAI	Thailand	22	14	0	0	0	0
AL	asia	THAI	Thailand	23	14	0	0	0	0
AL	asia	THAI	Thailand	24	14	0	0	0	0
AL	asia	THAI	Thailand	1	21	0	0	0	0
AL	asia	THAI	Thailand	2	21	0	0	0	0
AL	asia	THAI	Thailand	3	21	0	0	0	0
AL	asia	THAI	Thailand	4	21	0	0	0	0
AL	asia	THAI	Thailand	5	21	0	0	0	0
AL	asia	THAI	Thailand	6	21	0	0	0	0
AL	asia	THAI	Thailand	7	21	0	0	0	0
AL	asia	THAI	Thailand	8	21	1	0	0	0
AL	asia	THAI	Thailand	9	21	0	0	0	0
AL	asia	THAI	Thailand	10	21	0	0	0	0
AL	asia	THAI	Thailand	11	21	0	0	0	0
AL	asia	THAI	Thailand	12	21	0	0	0	0
AL	asia	THAI	Thailand	13	21	0	0	0	0
AL	asia	THAI	Thailand	14	21	0	0	0	0
AL	asia	THAI	Thailand	15	21	1	0	0	0
AL	asia	THAI	Thailand	16	21	0	0	0	0
AL	asia	THAI	Thailand	17	21	0	0	0	0
AL	asia	THAI	Thailand	18	21	0	0	0	0
AL	asia	THAI	Thailand	19	21	0	0	0	0
AL	asia	THAI	Thailand	20	21	0	0	0	0
AL	asia	THAI	Thailand	21	21	0	0	0	0
AL	asia	THAI	Thailand	22	21	0	0	0	0
AL	asia	THAI	Thailand	23	21	0	0	0	0
AL	asia	THAI	Thailand	24	21	0	0	0	0
