# Supplementary material for: Risk of yellow fever virus transmission in the Asia-Pacific region
Source: Nat Commun. 2020 Nov 16;11:5801. doi: 10.1038/s41467-020-19625-9 (PMC7669885; doi:10.1038/s41467-020-19625-9)
Supplement: Supplementary file 5 — Supplementary Data 2 [file 41467_2020_19625_MOESM5_ESM.xlsx]

## Sheet: positive saliva at D21
	Supplementary Data 2. Viral loads in body, head and saliva of mosquitoes capable of YFV transmission.
species	population	country	continent	n° msq	body_titer	head_titer	saliva_titer
AA	CAMB	Cambodia	Asia	1	300	660	33
AA	CAMB	Cambodia	Asia	4	120	120	17
AA	CAMB	Cambodia	Asia	18	720	60	20
AA	VIET	Vietnam	Asia	23	240	600	5
AA	TRUNG	Vietnam	Asia	1	72000	6000	614
AA	TRUNG	Vietnam	Asia	5	9000	3600	28
AA	TRUNG	Vietnam	Asia	9	66000	780	242
AA	TRUNG	Vietnam	Asia	11	9600	30000	60
AA	TRUNG	Vietnam	Asia	17	10800	3600	314
AA	TRUNG	Vietnam	Asia	24	12000	36000	8
AA	BLX	Laos	Asia	2	4800	1140	7
AA	BLX	Laos	Asia	7	4800	10200	2
AA	BLX	Laos	Asia	9	600	13200	42
AA	BLX	Laos	Asia	11	2400	2400	85
AA	BLX	Laos	Asia	12	3600	3600	10
AA	BLX	Laos	Asia	16	10200	4800	7
AA	BLX	Laos	Asia	19	30000	6600	7
AA	BLX	Laos	Asia	24	2400	3600	57
AA	CSP	Thailand	Asia	3	13800	2400	18
AA	CSP	Thailand	Asia	4	18000	2400	4
AA	CSP	Thailand	Asia	5	15000	12600	100
AA	CSP	Thailand	Asia	6	13200	8400	28
AA	CSP	Thailand	Asia	8	18000	8400	242
AA	CSP	Thailand	Asia	9	13800	20400	385
AA	CSP	Thailand	Asia	10	24000	4800	40
AA	CSP	Thailand	Asia	12	8400	1200	28
AA	CSP	Thailand	Asia	13	6600	360	200
AA	CSP	Thailand	Asia	17	6600	60	82
AA	CSP	Thailand	Asia	19	54000	7800	22
AA	CSP	Thailand	Asia	20	36000	1800	357
AA	CSP	Thailand	Asia	22	12000	1200	270
AA	SING	Singapore	Asia	7	1000	2500	370
AA	FENG	Taiwan	Asia	1	3800	12000	10
AA	FENG	Taiwan	Asia	2	1000	17000	4000
AA	FENG	Taiwan	Asia	12	70000	10000	40
AA	FENG	Taiwan	Asia	18	14000	21000	60
AA	NANZI	Taiwan	Asia	3	19000	21000	150
AA	NANZI	Taiwan	Asia	7	20000	4700	60
AA	NANZI	Taiwan	Asia	8	19000	4200	10
AA	NANZI	Taiwan	Asia	13	2300	50	23000
AA	NANZI	Taiwan	Asia	16	6000	11000	500
AA	ANNAN	Taiwan	Asia	8	7000	12000	1400
AA	ANNAN	Taiwan	Asia	10	40000	15000	1100
AA	ANNAN	Taiwan	Asia	11	70000	25000	2000
AA	TAINAN	Taiwan	Asia	17	10000	8000	10
AA	TAINAN	Taiwan	Asia	20	32000	13000	20
AA	TAINAN	Taiwan	Asia	21	46000	1100	1000
AA	TAINAN	Taiwan	Asia	22	22000	14000	200
AL	LINGYA	Taiwan	Asia	4	17400	5400	133
AL	LINGYA	Taiwan	Asia	21	12600	5400	167
AA	Nouméa	New Caledonia	Pacific	15	300000	270	20
AA	Nouméa	New Caledonia	Pacific	17	30000	990	50
AA	PAEA	French Polynesia	Pacific	4	6100	4000	190
AA	PAEA	French Polynesia	Pacific	12	11000	7000	30
AA	PAEA	French Polynesia	Pacific	16	27000	11000	40
AA	PAEA	French Polynesia	Pacific	19	60000	8000	19000
AA	Yaounde	Cameroon	Africa	32	10800	8400	20
AL	Brazzaville	Congo	Africa	8	30000	36000	180
AL	Brazzaville	Congo	Africa	24	60000	48000	760
AA	Benoue	Cameroon	Africa	1	48000	10800	100
AA	Benoue	Cameroon	Africa	10	9000	3000	680
AA	Brazzaville	Congo	Africa	1	30000	24000	20
AA	Brazzaville	Congo	Africa	5	3600	84000	20
AA	Brazzaville	Congo	Africa	8	24000	5400	3040
AA	Brazzaville	Congo	Africa	14	180000	42000	3680
AA	Brazzaville	Congo	Africa	15	12000	25200	240
AA	Brazzaville	Congo	Africa	22	4200	186000	140
AA	Douala	Cameroon	Africa	3	114000	15600	60

## Sheet: Feuil1
CAMB	Cambodia	Asia
VIET	Vietnam	Asia
TRUNG	Vietnam	Asia
BLX	Laos	Asia
CSP	Thailand	Asia
SING	Singapore	Asia
FENG	Taiwan	Asia
NOUMEA	New Caledonia	Pacific
PAEA	Tahiti	Pacific
Yaounde	Cameroon	Africa
Brazzaville	Congo	Africa
Benoue	Cameroon	Africa
Brazzaville	Congo	Africa
Douala	Cameroon	Africa
